# Supplementary material for: Ag/TA@CNC Reinforced Hydrogel Dressing with Enhanced Adhesion and Antibacterial Activity
Source: Gels. 2025 Jul 31;11(8):591. doi: 10.3390/gels11080591 (PMC12385837; doi:10.3390/gels11080591)
Supplement: Supplementary file 1 [file gels-11-00591-s001.zip]

Archive with 1 entries (1 files):
- gels-3765067-supplementary.pdf
